# Supplementary material for: Transmissible Viral Proventriculitis in Broiler Chickens from Bosnia and Herzegovina
Source: Pathogens. 2025 Apr 30;14(5):438. doi: 10.3390/pathogens14050438 (PMC12113904; doi:10.3390/pathogens14050438)
Supplement: Supplementary file 1 [file pathogens-14-00438-s001.zip]

Archive with 1 entries (1 files):
- pathogens-3473952-supplementary.pdf
